# Supplementary material for: Effects of Apamin on MPP+-Induced Calcium Overload and Neurotoxicity by Targeting CaMKII/ERK/p65/STAT3 Signaling Pathways in Dopaminergic Neuronal Cells
Source: Int J Mol Sci. 2022 Dec 3;23(23):15255. doi: 10.3390/ijms232315255 (PMC9736188; doi:10.3390/ijms232315255)
Supplement: Supplementary file 1 [file ijms-23-15255-s001.zip]

Archive with 1 entries (1 files):
- ijms-2013404-supplementary.pdf
